# Supplementary material for: Rapid Antibiotic Resistance Serial Prediction in Staphylococcus aureus Based on Large-Scale MALDI-TOF Data by Applying XGBoost in Multi-Label Learning
Source: Front Microbiol. 2022 Apr 12;13:853775. doi: 10.3389/fmicb.2022.853775 (PMC9039744; doi:10.3389/fmicb.2022.853775)
Supplement: Supplementary file 1 [file Table_1.XLSX]

## Sheet: model1_LR for multi-label pred
Weight	Feature
0.0605 ± 0.0108	230
0.0485 ± 0.0093	32
0.0479 ± 0.0068	176
0.0343 ± 0.0072	27
0.0341 ± 0.0016	52
0.0308 ± 0.0052	21
0.0289 ± 0.0047	15
0.0262 ± 0.0038	242
0.0208 ± 0.0037	50
0.0197 ± 0.0020	10
0.0162 ± 0.0054	228
0.0145 ± 0.0022	125
0.0142 ± 0.0033	102
0.0139 ± 0.0016	152
0.0137 ± 0.0015	44
0.0134 ± 0.0029	251
0.0114 ± 0.0019	166
0.0107 ± 0.0027	65
0.0102 ± 0.0023	140
0.0093 ± 0.0037	17
0.0089 ± 0.0022	72
0.0082 ± 0.0016	83
0.0081 ± 0.0014	132
0.0077 ± 0.0066	12
0.0076 ± 0.0033	243
0.0075 ± 0.0019	54
0.0074 ± 0.0023	60
0.0071 ± 0.0010	124
0.0068 ± 0.0045	22
0.0066 ± 0.0038	115
0.0064 ± 0.0031	126
0.0064 ± 0.0031	49
0.0059 ± 0.0024	244
0.0050 ± 0.0040	88
0.0048 ± 0.0016	141
0.0047 ± 0.0041	153
0.0046 ± 0.0042	262
0.0046 ± 0.0045	194
0.0044 ± 0.0033	16
0.0044 ± 0.0041	38
0.0039 ± 0.0028	246
0.0038 ± 0.0028	61
0.0037 ± 0.0026	280
0.0037 ± 0.0035	20
0.0036 ± 0.0018	227
0.0036 ± 0.0019	175
0.0035 ± 0.0028	259
0.0034 ± 0.0015	64
0.0029 ± 0.0011	271
0.0029 ± 0.0022	222
0.0027 ± 0.0020	177
0.0026 ± 0.0031	245
0.0026 ± 0.0010	14
0.0025 ± 0.0023	128
0.0025 ± 0.0048	33
0.0025 ± 0.0032	122
0.0023 ± 0.0025	277
0.0023 ± 0.0020	162
0.0021 ± 0.0027	172
0.0020 ± 0.0021	66
0.0020 ± 0.0025	45
0.0017 ± 0.0026	34
0.0017 ± 0.0036	197
0.0017 ± 0.0014	217
0.0016 ± 0.0011	6
0.0015 ± 0.0013	23
0.0013 ± 0.0008	120
0.0013 ± 0.0017	163
0.0013 ± 0.0015	276
0.0012 ± 0.0020	51
0.0012 ± 0.0005	229
0.0012 ± 0.0009	150
0.0012 ± 0.0022	2
0.0011 ± 0.0007	80
0.0011 ± 0.0014	240
0.0011 ± 0.0020	95
0.0011 ± 0.0019	90
0.0010 ± 0.0028	196
0.0010 ± 0.0006	154
0.0010 ± 0.0021	116
0.0009 ± 0.0008	46
0.0009 ± 0.0008	86
0.0008 ± 0.0008	30
0.0008 ± 0.0013	282
0.0008 ± 0.0012	89
0.0008 ± 0.0022	158
0.0007 ± 0.0010	58
0.0007 ± 0.0014	36
0.0007 ± 0.0008	279
0.0007 ± 0.0019	130
0.0007 ± 0.0002	87
0.0006 ± 0.0010	31
0.0006 ± 0.0006	164
0.0006 ± 0.0004	182
0.0006 ± 0.0010	79
0.0005 ± 0.0019	247
0.0005 ± 0.0005	213
0.0005 ± 0.0012	119
0.0005 ± 0.0012	63
0.0005 ± 0.0018	28
0.0004 ± 0.0014	241
0.0004 ± 0.0011	123
0.0004 ± 0.0014	85
0.0004 ± 0.0015	8
0.0004 ± 0.0007	101
0.0004 ± 0.0029	129
0.0004 ± 0.0014	278
0.0004 ± 0.0035	118
0.0004 ± 0.0010	161
0.0004 ± 0.0008	68
0.0004 ± 0.0009	198
0.0003 ± 0.0008	187
0.0003 ± 0.0009	78
0.0003 ± 0.0003	264
0.0003 ± 0.0006	185
0.0003 ± 0.0007	165
0.0002 ± 0.0006	193
0.0002 ± 0.0002	93
0.0002 ± 0.0011	1
0.0002 ± 0.0015	231
0.0002 ± 0.0005	157
0.0002 ± 0.0028	218
0.0002 ± 0.0004	121
0.0002 ± 0.0000	300
0.0002 ± 0.0000	236
0.0002 ± 0.0000	270
0.0002 ± 0.0022	39
0.0002 ± 0.0002	106
0.0002 ± 0.0002	214
0.0002 ± 0.0003	62
0.0002 ± 0.0006	283
0.0002 ± 0.0006	9
0.0002 ± 0.0009	69
0.0002 ± 0.0007	144
0.0001 ± 0.0014	91
0.0001 ± 0.0005	97
0.0001 ± 0.0005	139
0.0001 ± 0.0011	160
0.0001 ± 0.0008	0
0.0001 ± 0.0002	191
0.0001 ± 0.0003	98
0.0001 ± 0.0011	56
0.0001 ± 0.0021	24
0.0001 ± 0.0006	183
0.0000 ± 0.0002	108
0.0000 ± 0.0002	252
0.0000 ± 0.0002	268
0.0000 ± 0.0002	149
0.0000 ± 0.0002	138
0.0000 ± 0.0002	291
0.0000 ± 0.0003	297
0.0000 ± 0.0003	220
0.0000 ± 0.0003	184
0.0000 ± 0.0008	73
0.0000 ± 0.0006	131
0.0000 ± 0.0005	159
0.0000 ± 0.0008	269
0 ± 0.0000	212
0 ± 0.0000	234
0 ± 0.0000	292
0 ± 0.0000	209
0 ± 0.0000	208
0 ± 0.0000	293
0 ± 0.0000	295
0 ± 0.0000	296
0 ± 0.0000	206
0 ± 0.0000	107
0 ± 0.0000	237
0 ± 0.0000	205
0 ± 0.0000	294
0 ± 0.0000	284
0 ± 0.0000	249
0 ± 0.0000	133
0 ± 0.0000	274
0 ± 0.0000	273
0 ± 0.0000	272
0 ± 0.0000	299
0 ± 0.0000	148
0 ± 0.0000	267
0 ± 0.0000	266
0 ± 0.0000	136
0 ± 0.0000	111
0 ± 0.0000	256
0 ± 0.0000	255
0 ± 0.0000	289
0 ± 0.0000	254
0 ± 0.0000	250
-0.0000 ± 0.0003	233
-0.0000 ± 0.0003	265
-0.0000 ± 0.0009	232
-0.0000 ± 0.0003	112
-0.0000 ± 0.0017	127
-0.0000 ± 0.0008	147
-0.0000 ± 0.0016	167
-0.0000 ± 0.0004	189
-0.0000 ± 0.0004	57
-0.0000 ± 0.0004	211
-0.0000 ± 0.0002	207
-0.0000 ± 0.0002	202
-0.0000 ± 0.0002	260
-0.0000 ± 0.0002	134
-0.0000 ± 0.0002	146
-0.0000 ± 0.0002	181
-0.0000 ± 0.0002	199
-0.0000 ± 0.0002	156
-0.0000 ± 0.0002	285
-0.0000 ± 0.0002	210
-0.0000 ± 0.0002	286
-0.0000 ± 0.0002	100
-0.0000 ± 0.0005	239
-0.0000 ± 0.0007	235
-0.0000 ± 0.0022	11
-0.0000 ± 0.0019	169
-0.0000 ± 0.0005	42
-0.0000 ± 0.0029	75
-0.0000 ± 0.0008	287
-0.0000 ± 0.0004	155
-0.0001 ± 0.0003	77
-0.0001 ± 0.0002	84
-0.0001 ± 0.0002	203
-0.0001 ± 0.0002	113
-0.0001 ± 0.0002	201
-0.0001 ± 0.0010	174
-0.0001 ± 0.0019	258
-0.0001 ± 0.0005	170
-0.0001 ± 0.0005	179
-0.0001 ± 0.0002	137
-0.0001 ± 0.0004	275
-0.0001 ± 0.0009	215
-0.0001 ± 0.0018	188
-0.0001 ± 0.0004	223
-0.0001 ± 0.0007	5
-0.0001 ± 0.0009	18
-0.0002 ± 0.0008	192
-0.0002 ± 0.0008	253
-0.0002 ± 0.0014	3
-0.0002 ± 0.0008	35
-0.0002 ± 0.0004	261
-0.0002 ± 0.0006	225
-0.0002 ± 0.0008	37
-0.0002 ± 0.0010	281
-0.0002 ± 0.0000	298
-0.0002 ± 0.0000	200
-0.0002 ± 0.0000	238
-0.0002 ± 0.0000	288
-0.0002 ± 0.0005	145
-0.0002 ± 0.0014	105
-0.0002 ± 0.0002	135
-0.0003 ± 0.0004	43
-0.0003 ± 0.0004	186
-0.0003 ± 0.0007	178
-0.0003 ± 0.0006	99
-0.0003 ± 0.0016	226
-0.0003 ± 0.0012	114
-0.0003 ± 0.0007	224
-0.0003 ± 0.0005	67
-0.0003 ± 0.0003	76
-0.0003 ± 0.0003	81
-0.0003 ± 0.0021	290
-0.0004 ± 0.0010	96
-0.0004 ± 0.0017	25
-0.0004 ± 0.0012	19
-0.0004 ± 0.0012	195
-0.0004 ± 0.0006	4
-0.0004 ± 0.0003	74
-0.0004 ± 0.0037	82
-0.0004 ± 0.0009	180
-0.0004 ± 0.0021	41
-0.0004 ± 0.0029	53
-0.0005 ± 0.0012	104
-0.0005 ± 0.0015	92
-0.0005 ± 0.0007	143
-0.0005 ± 0.0008	204
-0.0006 ± 0.0006	248
-0.0006 ± 0.0006	47
-0.0006 ± 0.0011	257
-0.0006 ± 0.0022	221
-0.0007 ± 0.0011	263
-0.0007 ± 0.0024	71
-0.0007 ± 0.0022	55
-0.0007 ± 0.0010	216
-0.0007 ± 0.0002	110
-0.0007 ± 0.0006	109
-0.0008 ± 0.0004	171
-0.0008 ± 0.0007	70
-0.0008 ± 0.0014	103
-0.0008 ± 0.0005	40
-0.0008 ± 0.0011	168
-0.0009 ± 0.0016	13
-0.0010 ± 0.0012	117
-0.0011 ± 0.0011	151
-0.0012 ± 0.0018	142
-0.0012 ± 0.0007	26
-0.0012 ± 0.0011	219
-0.0014 ± 0.0027	29
-0.0014 ± 0.0012	94
-0.0015 ± 0.0008	59
-0.0015 ± 0.0013	48
-0.0016 ± 0.0009	190
-0.0019 ± 0.0018	173
-0.0021 ± 0.0039	7

## Sheet: model2_Xg for multi-label pred
Weight	Feature
0.0356 ± 0.0035	230
0.0298 ± 0.0071	21
0.0247 ± 0.0021	52
0.0236 ± 0.0022	50
0.0219 ± 0.0039	228
0.0194 ± 0.0021	132
0.0170 ± 0.0054	125
0.0143 ± 0.0017	140
0.0129 ± 0.0017	64
0.0104 ± 0.0029	176
0.0099 ± 0.0031	271
0.0089 ± 0.0025	49
0.0072 ± 0.0023	126
0.0058 ± 0.0014	88
0.0056 ± 0.0007	94
0.0049 ± 0.0038	124
0.0048 ± 0.0027	54
0.0045 ± 0.0018	32
0.0044 ± 0.0024	65
0.0043 ± 0.0025	22
0.0042 ± 0.0016	177
0.0036 ± 0.0011	287
0.0034 ± 0.0012	251
0.0034 ± 0.0016	83
0.0033 ± 0.0021	105
0.0031 ± 0.0022	172
0.0029 ± 0.0009	280
0.0027 ± 0.0016	152
0.0027 ± 0.0009	175
0.0027 ± 0.0028	27
0.0025 ± 0.0018	40
0.0024 ± 0.0024	95
0.0024 ± 0.0006	197
0.0023 ± 0.0034	231
0.0022 ± 0.0006	229
0.0021 ± 0.0019	51
0.0021 ± 0.0015	33
0.0020 ± 0.0010	45
0.0020 ± 0.0005	102
0.0020 ± 0.0011	4
0.0020 ± 0.0019	90
0.0019 ± 0.0007	262
0.0019 ± 0.0008	213
0.0018 ± 0.0004	104
0.0018 ± 0.0016	242
0.0017 ± 0.0012	157
0.0017 ± 0.0010	109
0.0017 ± 0.0018	16
0.0016 ± 0.0009	10
0.0016 ± 0.0015	141
0.0016 ± 0.0018	3
0.0016 ± 0.0018	153
0.0015 ± 0.0010	188
0.0015 ± 0.0015	190
0.0015 ± 0.0026	142
0.0015 ± 0.0017	165
0.0015 ± 0.0022	91
0.0015 ± 0.0017	226
0.0014 ± 0.0004	78
0.0014 ± 0.0014	29
0.0014 ± 0.0027	72
0.0014 ± 0.0018	19
0.0013 ± 0.0017	128
0.0013 ± 0.0010	275
0.0013 ± 0.0019	44
0.0013 ± 0.0009	164
0.0013 ± 0.0015	58
0.0013 ± 0.0018	17
0.0012 ± 0.0013	185
0.0012 ± 0.0011	14
0.0012 ± 0.0010	96
0.0012 ± 0.0009	86
0.0012 ± 0.0013	119
0.0012 ± 0.0009	12
0.0011 ± 0.0007	276
0.0011 ± 0.0020	259
0.0011 ± 0.0009	75
0.0010 ± 0.0012	154
0.0010 ± 0.0012	60
0.0010 ± 0.0014	143
0.0010 ± 0.0008	244
0.0010 ± 0.0008	189
0.0010 ± 0.0011	218
0.0010 ± 0.0019	118
0.0010 ± 0.0035	147
0.0010 ± 0.0016	82
0.0010 ± 0.0033	194
0.0010 ± 0.0016	53
0.0009 ± 0.0005	13
0.0009 ± 0.0007	89
0.0009 ± 0.0010	186
0.0009 ± 0.0007	28
0.0009 ± 0.0005	115
0.0009 ± 0.0013	6
0.0009 ± 0.0009	277
0.0008 ± 0.0014	290
0.0008 ± 0.0011	215
0.0008 ± 0.0003	160
0.0008 ± 0.0004	121
0.0008 ± 0.0005	161
0.0008 ± 0.0006	151
0.0008 ± 0.0017	46
0.0008 ± 0.0006	178
0.0007 ± 0.0020	222
0.0007 ± 0.0016	71
0.0007 ± 0.0017	282
0.0007 ± 0.0012	101
0.0007 ± 0.0009	110
0.0007 ± 0.0012	129
0.0007 ± 0.0012	20
0.0007 ± 0.0013	174
0.0006 ± 0.0002	145
0.0006 ± 0.0006	39
0.0006 ± 0.0008	61
0.0006 ± 0.0008	247
0.0006 ± 0.0007	63
0.0006 ± 0.0009	8
0.0006 ± 0.0013	11
0.0006 ± 0.0023	24
0.0006 ± 0.0003	97
0.0006 ± 0.0009	258
0.0006 ± 0.0010	240
0.0006 ± 0.0006	26
0.0005 ± 0.0017	34
0.0005 ± 0.0004	74
0.0005 ± 0.0002	200
0.0005 ± 0.0007	239
0.0005 ± 0.0009	192
0.0005 ± 0.0011	18
0.0005 ± 0.0003	85
0.0005 ± 0.0003	234
0.0005 ± 0.0011	245
0.0005 ± 0.0002	250
0.0004 ± 0.0011	59
0.0004 ± 0.0006	117
0.0004 ± 0.0006	93
0.0004 ± 0.0013	281
0.0004 ± 0.0006	87
0.0004 ± 0.0002	159
0.0004 ± 0.0009	257
0.0004 ± 0.0007	195
0.0004 ± 0.0009	201
0.0004 ± 0.0012	47
0.0004 ± 0.0006	169
0.0004 ± 0.0008	220
0.0004 ± 0.0006	225
0.0004 ± 0.0012	235
0.0004 ± 0.0025	166
0.0004 ± 0.0002	148
0.0003 ± 0.0010	130
0.0003 ± 0.0007	273
0.0003 ± 0.0004	5
0.0003 ± 0.0010	180
0.0003 ± 0.0007	269
0.0003 ± 0.0002	217
0.0003 ± 0.0002	285
0.0003 ± 0.0002	133
0.0002 ± 0.0006	116
0.0002 ± 0.0010	279
0.0002 ± 0.0005	207
0.0002 ± 0.0008	62
0.0002 ± 0.0007	103
0.0002 ± 0.0013	183
0.0002 ± 0.0002	267
0.0002 ± 0.0010	30
0.0002 ± 0.0002	134
0.0002 ± 0.0008	122
0.0002 ± 0.0000	106
0.0002 ± 0.0016	36
0.0002 ± 0.0004	233
0.0002 ± 0.0007	171
0.0002 ± 0.0009	79
0.0002 ± 0.0010	7
0.0002 ± 0.0012	68
0.0002 ± 0.0010	219
0.0002 ± 0.0004	232
0.0002 ± 0.0013	168
0.0002 ± 0.0004	261
0.0002 ± 0.0003	187
0.0002 ± 0.0002	112
0.0002 ± 0.0012	41
0.0001 ± 0.0005	297
0.0001 ± 0.0023	241
0.0001 ± 0.0005	243
0.0001 ± 0.0007	120
0.0001 ± 0.0007	196
0.0001 ± 0.0017	38
0.0001 ± 0.0015	66
0.0001 ± 0.0005	23
0.0001 ± 0.0017	150
0.0001 ± 0.0015	216
0.0001 ± 0.0002	265
0.0001 ± 0.0003	214
0.0001 ± 0.0002	43
0.0001 ± 0.0004	98
0.0001 ± 0.0002	264
0.0001 ± 0.0002	146
0.0001 ± 0.0003	260
0.0000 ± 0.0008	9
0.0000 ± 0.0003	84
0.0000 ± 0.0002	300
0.0000 ± 0.0002	274
0.0000 ± 0.0002	202
0.0000 ± 0.0002	212
0.0000 ± 0.0002	237
0.0000 ± 0.0006	286
0.0000 ± 0.0006	73
0.0000 ± 0.0005	56
0.0000 ± 0.0007	42
0 ± 0.0000	254
0.0000 ± 0.0004	100
0.0000 ± 0.0009	162
0 ± 0.0000	272
0 ± 0.0000	266
0 ± 0.0000	255
0 ± 0.0000	238
0.0000 ± 0.0004	246
0 ± 0.0000	181
0 ± 0.0000	284
0 ± 0.0000	210
0.0000 ± 0.0004	55
0 ± 0.0000	203
0 ± 0.0000	209
0 ± 0.0000	156
0 ± 0.0000	206
0.0000 ± 0.0003	77
0 ± 0.0000	295
0 ± 0.0000	293
0 ± 0.0000	296
0 ± 0.0000	298
0 ± 0.0000	299
0 ± 0.0000	136
0 ± 0.0000	137
0 ± 0.0000	111
0 ± 0.0000	294
0 ± 0.0000	107
0 ± 0.0000	138
0 ± 0.0000	292
0 ± 0.0000	289
0 ± 0.0000	149
0 ± 0.0000	81
0 ± 0.0000	288
-0.0000 ± 0.0012	1
-0.0000 ± 0.0004	135
-0.0000 ± 0.0006	248
-0.0000 ± 0.0004	249
-0.0000 ± 0.0002	236
-0.0000 ± 0.0003	131
-0.0000 ± 0.0002	199
-0.0000 ± 0.0002	252
-0.0000 ± 0.0002	208
-0.0000 ± 0.0017	0
-0.0000 ± 0.0005	108
-0.0000 ± 0.0006	80
-0.0001 ± 0.0002	268
-0.0001 ± 0.0002	191
-0.0001 ± 0.0006	167
-0.0001 ± 0.0009	31
-0.0001 ± 0.0005	139
-0.0001 ± 0.0007	144
-0.0001 ± 0.0006	193
-0.0001 ± 0.0004	223
-0.0001 ± 0.0008	67
-0.0001 ± 0.0013	48
-0.0002 ± 0.0002	270
-0.0002 ± 0.0003	182
-0.0002 ± 0.0004	283
-0.0002 ± 0.0006	99
-0.0002 ± 0.0008	179
-0.0002 ± 0.0008	221
-0.0002 ± 0.0010	184
-0.0002 ± 0.0000	113
-0.0002 ± 0.0008	224
-0.0002 ± 0.0012	15
-0.0002 ± 0.0011	173
-0.0002 ± 0.0004	211
-0.0002 ± 0.0008	92
-0.0002 ± 0.0005	253
-0.0002 ± 0.0003	70
-0.0002 ± 0.0014	158
-0.0003 ± 0.0005	256
-0.0003 ± 0.0002	205
-0.0003 ± 0.0006	155
-0.0003 ± 0.0003	170
-0.0003 ± 0.0002	57
-0.0003 ± 0.0007	198
-0.0003 ± 0.0008	69
-0.0004 ± 0.0005	291
-0.0004 ± 0.0009	123
-0.0004 ± 0.0005	114
-0.0004 ± 0.0020	278
-0.0004 ± 0.0010	37
-0.0004 ± 0.0007	2
-0.0005 ± 0.0004	227
-0.0005 ± 0.0005	263
-0.0005 ± 0.0007	76
-0.0005 ± 0.0007	204
-0.0006 ± 0.0008	163
-0.0007 ± 0.0009	127
-0.0009 ± 0.0005	35
-0.0010 ± 0.0007	25

## Sheet: model3_Xg for single oxa pred
Weight	Feature
0.0295 ± 0.0026	228
0.0280 ± 0.0056	230
0.0257 ± 0.0058	52
0.0237 ± 0.0014	140
0.0214 ± 0.0050	176
0.0179 ± 0.0049	21
0.0175 ± 0.0047	50
0.0154 ± 0.0030	125
0.0119 ± 0.0014	271
0.0104 ± 0.0049	49
0.0079 ± 0.0016	32
0.0063 ± 0.0012	287
0.0060 ± 0.0029	64
0.0058 ± 0.0018	124
0.0056 ± 0.0008	105
0.0056 ± 0.0042	119
0.0045 ± 0.0034	40
0.0044 ± 0.0020	132
0.0039 ± 0.0022	88
0.0032 ± 0.0006	213
0.0030 ± 0.0021	126
0.0026 ± 0.0017	54
0.0024 ± 0.0027	118
0.0024 ± 0.0019	82
0.0022 ± 0.0008	65
0.0018 ± 0.0013	86
0.0018 ± 0.0018	245
0.0017 ± 0.0026	44
0.0017 ± 0.0009	241
0.0017 ± 0.0019	36
0.0017 ± 0.0017	251
0.0015 ± 0.0020	147
0.0015 ± 0.0015	29
0.0015 ± 0.0008	229
0.0014 ± 0.0010	41
0.0014 ± 0.0009	177
0.0013 ± 0.0023	80
0.0012 ± 0.0015	280
0.0012 ± 0.0012	185
0.0012 ± 0.0006	110
0.0012 ± 0.0029	27
0.0012 ± 0.0008	186
0.0011 ± 0.0005	69
0.0011 ± 0.0019	192
0.0011 ± 0.0014	66
0.0010 ± 0.0005	108
0.0010 ± 0.0011	42
0.0010 ± 0.0010	9
0.0010 ± 0.0014	109
0.0010 ± 0.0019	83
0.0010 ± 0.0019	218
0.0010 ± 0.0006	53
0.0010 ± 0.0024	47
0.0010 ± 0.0007	128
0.0010 ± 0.0006	275
0.0009 ± 0.0020	160
0.0009 ± 0.0018	28
0.0009 ± 0.0010	70
0.0009 ± 0.0005	291
0.0009 ± 0.0005	39
0.0008 ± 0.0025	95
0.0008 ± 0.0009	85
0.0008 ± 0.0004	129
0.0008 ± 0.0013	162
0.0007 ± 0.0015	94
0.0007 ± 0.0024	219
0.0007 ± 0.0011	174
0.0007 ± 0.0008	117
0.0007 ± 0.0009	144
0.0007 ± 0.0007	225
0.0006 ± 0.0015	197
0.0006 ± 0.0012	222
0.0006 ± 0.0024	240
0.0006 ± 0.0008	215
0.0006 ± 0.0022	22
0.0006 ± 0.0020	91
0.0006 ± 0.0009	164
0.0006 ± 0.0011	31
0.0006 ± 0.0035	172
0.0006 ± 0.0011	217
0.0006 ± 0.0007	37
0.0006 ± 0.0015	262
0.0006 ± 0.0003	25
0.0006 ± 0.0014	24
0.0006 ± 0.0007	17
0.0005 ± 0.0009	45
0.0005 ± 0.0013	175
0.0005 ± 0.0002	165
0.0005 ± 0.0005	184
0.0005 ± 0.0013	2
0.0004 ± 0.0003	122
0.0004 ± 0.0002	135
0.0004 ± 0.0008	233
0.0004 ± 0.0010	71
0.0004 ± 0.0008	216
0.0004 ± 0.0006	220
0.0004 ± 0.0019	227
0.0004 ± 0.0005	79
0.0004 ± 0.0006	277
0.0004 ± 0.0005	61
0.0004 ± 0.0007	74
0.0004 ± 0.0005	101
0.0003 ± 0.0007	87
0.0003 ± 0.0031	38
0.0003 ± 0.0003	7
0.0003 ± 0.0019	276
0.0002 ± 0.0002	285
0.0002 ± 0.0003	273
0.0002 ± 0.0009	250
0.0002 ± 0.0012	269
0.0002 ± 0.0016	141
0.0002 ± 0.0024	231
0.0002 ± 0.0012	23
0.0002 ± 0.0002	252
0.0002 ± 0.0002	266
0.0002 ± 0.0005	78
0.0002 ± 0.0012	155
0.0002 ± 0.0003	193
0.0002 ± 0.0005	248
0.0002 ± 0.0012	226
0.0002 ± 0.0003	169
0.0002 ± 0.0003	211
0.0002 ± 0.0011	258
0.0001 ± 0.0010	246
0.0001 ± 0.0009	171
0.0001 ± 0.0003	121
0.0001 ± 0.0011	139
0.0001 ± 0.0002	232
0.0001 ± 0.0006	214
0.0001 ± 0.0002	207
0.0001 ± 0.0002	159
0.0001 ± 0.0004	205
0.0001 ± 0.0003	256
0.0000 ± 0.0006	81
0.0000 ± 0.0010	6
0.0000 ± 0.0010	130
0.0000 ± 0.0007	282
0.0000 ± 0.0005	46
0.0000 ± 0.0010	224
0.0000 ± 0.0010	201
0.0000 ± 0.0005	261
0.0000 ± 0.0009	12
0.0000 ± 0.0002	274
0.0000 ± 0.0012	92
0.0000 ± 0.0002	156
0.0000 ± 0.0002	264
0.0000 ± 0.0005	243
0.0000 ± 0.0006	0
0.0000 ± 0.0022	19
0.0000 ± 0.0004	112
0.0000 ± 0.0009	99
0.0000 ± 0.0010	150
0 ± 0.0000	148
0 ± 0.0000	203
0 ± 0.0000	236
0 ± 0.0000	223
0 ± 0.0000	149
0 ± 0.0000	210
0 ± 0.0000	209
0 ± 0.0000	208
0 ± 0.0000	202
0 ± 0.0000	113
0 ± 0.0000	199
0 ± 0.0000	191
0 ± 0.0000	106
0 ± 0.0000	107
0 ± 0.0000	187
0 ± 0.0000	111
0 ± 0.0000	237
0 ± 0.0000	238
0 ± 0.0000	254
0 ± 0.0000	255
0 ± 0.0000	265
0 ± 0.0000	267
0 ± 0.0000	272
0 ± 0.0000	284
0 ± 0.0000	288
0 ± 0.0000	289
0 ± 0.0000	292
0 ± 0.0000	293
0 ± 0.0000	294
0 ± 0.0000	295
0 ± 0.0000	296
0 ± 0.0000	297
0 ± 0.0000	298
0 ± 0.0000	181
0 ± 0.0000	212
0 ± 0.0000	300
0 ± 0.0000	146
0 ± 0.0000	299
0 ± 0.0000	138
0 ± 0.0000	137
0 ± 0.0000	136
0 ± 0.0000	134
-0.0000 ± 0.0005	98
-0.0000 ± 0.0005	145
-0.0000 ± 0.0026	242
-0.0000 ± 0.0003	198
-0.0000 ± 0.0004	56
-0.0000 ± 0.0002	283
-0.0000 ± 0.0002	161
-0.0001 ± 0.0005	179
-0.0001 ± 0.0038	152
-0.0001 ± 0.0006	190
-0.0001 ± 0.0003	57
-0.0001 ± 0.0008	163
-0.0001 ± 0.0003	270
-0.0001 ± 0.0002	62
-0.0001 ± 0.0010	4
-0.0001 ± 0.0008	196
-0.0001 ± 0.0002	249
-0.0002 ± 0.0011	100
-0.0002 ± 0.0012	8
-0.0002 ± 0.0003	182
-0.0002 ± 0.0002	133
-0.0002 ± 0.0010	157
-0.0002 ± 0.0002	170
-0.0002 ± 0.0000	131
-0.0002 ± 0.0004	180
-0.0002 ± 0.0016	151
-0.0002 ± 0.0000	206
-0.0002 ± 0.0014	221
-0.0002 ± 0.0004	278
-0.0002 ± 0.0003	234
-0.0002 ± 0.0002	268
-0.0002 ± 0.0002	63
-0.0002 ± 0.0019	11
-0.0003 ± 0.0021	244
-0.0003 ± 0.0015	158
-0.0003 ± 0.0004	116
-0.0003 ± 0.0015	166
-0.0003 ± 0.0007	183
-0.0003 ± 0.0011	189
-0.0003 ± 0.0013	114
-0.0003 ± 0.0002	168
-0.0003 ± 0.0004	253
-0.0003 ± 0.0007	67
-0.0003 ± 0.0005	260
-0.0004 ± 0.0023	15
-0.0004 ± 0.0009	20
-0.0004 ± 0.0009	1
-0.0004 ± 0.0006	188
-0.0004 ± 0.0008	279
-0.0004 ± 0.0008	30
-0.0004 ± 0.0019	10
-0.0004 ± 0.0004	77
-0.0004 ± 0.0005	96
-0.0004 ± 0.0019	68
-0.0004 ± 0.0013	18
-0.0004 ± 0.0007	59
-0.0004 ± 0.0009	127
-0.0004 ± 0.0007	84
-0.0005 ± 0.0005	153
-0.0005 ± 0.0010	281
-0.0005 ± 0.0011	104
-0.0005 ± 0.0005	73
-0.0005 ± 0.0023	178
-0.0005 ± 0.0016	90
-0.0005 ± 0.0007	120
-0.0005 ± 0.0004	239
-0.0005 ± 0.0010	103
-0.0006 ± 0.0013	5
-0.0006 ± 0.0010	55
-0.0006 ± 0.0014	143
-0.0006 ± 0.0006	34
-0.0006 ± 0.0006	97
-0.0006 ± 0.0018	60
-0.0007 ± 0.0007	167
-0.0007 ± 0.0019	51
-0.0007 ± 0.0011	89
-0.0007 ± 0.0010	123
-0.0007 ± 0.0011	93
-0.0007 ± 0.0012	58
-0.0007 ± 0.0020	35
-0.0007 ± 0.0019	3
-0.0007 ± 0.0020	115
-0.0008 ± 0.0010	257
-0.0008 ± 0.0014	43
-0.0009 ± 0.0017	48
-0.0009 ± 0.0009	76
-0.0010 ± 0.0016	26
-0.0010 ± 0.0016	195
-0.0010 ± 0.0006	286
-0.0010 ± 0.0008	204
-0.0010 ± 0.0004	263
-0.0011 ± 0.0008	247
-0.0011 ± 0.0017	16
-0.0011 ± 0.0010	14
-0.0012 ± 0.0011	235
-0.0012 ± 0.0010	154
-0.0013 ± 0.0014	200
-0.0013 ± 0.0013	75
-0.0014 ± 0.0011	33
-0.0015 ± 0.0006	102
-0.0015 ± 0.0016	259
-0.0015 ± 0.0020	13
-0.0016 ± 0.0025	142
-0.0021 ± 0.0003	194
-0.0024 ± 0.0019	290
-0.0031 ± 0.0014	173
-0.0031 ± 0.0018	72

## Sheet: model4_Xg for single cly pred
Weight	Feature
0.0347 ± 0.0039	50
0.0320 ± 0.0037	52
0.0279 ± 0.0060	21
0.0246 ± 0.0056	228
0.0079 ± 0.0025	230
0.0079 ± 0.0031	49
0.0066 ± 0.0026	88
0.0065 ± 0.0013	132
0.0058 ± 0.0027	251
0.0055 ± 0.0026	22
0.0048 ± 0.0008	280
0.0035 ± 0.0014	175
0.0030 ± 0.0021	82
0.0029 ± 0.0019	172
0.0029 ± 0.0019	141
0.0029 ± 0.0029	27
0.0027 ± 0.0017	242
0.0027 ± 0.0028	54
0.0025 ± 0.0019	271
0.0024 ± 0.0026	83
0.0023 ± 0.0027	64
0.0022 ± 0.0011	29
0.0021 ± 0.0022	7
0.0019 ± 0.0010	152
0.0019 ± 0.0016	40
0.0019 ± 0.0011	166
0.0018 ± 0.0008	36
0.0017 ± 0.0010	78
0.0017 ± 0.0010	59
0.0016 ± 0.0005	244
0.0016 ± 0.0017	119
0.0015 ± 0.0016	3
0.0015 ± 0.0006	60
0.0014 ± 0.0025	125
0.0014 ± 0.0020	275
0.0013 ± 0.0010	241
0.0013 ± 0.0019	173
0.0012 ± 0.0023	10
0.0012 ± 0.0014	15
0.0012 ± 0.0031	46
0.0011 ± 0.0031	94
0.0011 ± 0.0014	220
0.0011 ± 0.0016	45
0.0010 ± 0.0013	91
0.0010 ± 0.0020	177
0.0010 ± 0.0027	276
0.0010 ± 0.0018	185
0.0010 ± 0.0019	71
0.0009 ± 0.0013	74
0.0009 ± 0.0007	219
0.0009 ± 0.0012	41
0.0009 ± 0.0012	14
0.0008 ± 0.0015	204
0.0008 ± 0.0029	102
0.0008 ± 0.0022	165
0.0008 ± 0.0006	80
0.0008 ± 0.0004	87
0.0007 ± 0.0004	196
0.0007 ± 0.0009	174
0.0007 ± 0.0009	205
0.0007 ± 0.0028	16
0.0007 ± 0.0010	12
0.0007 ± 0.0009	79
0.0006 ± 0.0020	226
0.0006 ± 0.0007	261
0.0006 ± 0.0016	43
0.0006 ± 0.0009	55
0.0006 ± 0.0010	227
0.0006 ± 0.0027	51
0.0006 ± 0.0012	232
0.0006 ± 0.0023	176
0.0005 ± 0.0007	260
0.0005 ± 0.0006	114
0.0005 ± 0.0006	2
0.0005 ± 0.0012	65
0.0005 ± 0.0011	258
0.0005 ± 0.0016	279
0.0005 ± 0.0011	278
0.0005 ± 0.0014	164
0.0005 ± 0.0015	98
0.0004 ± 0.0008	28
0.0004 ± 0.0010	197
0.0004 ± 0.0024	124
0.0004 ± 0.0011	128
0.0004 ± 0.0008	140
0.0004 ± 0.0026	277
0.0004 ± 0.0012	34
0.0004 ± 0.0004	90
0.0004 ± 0.0021	48
0.0003 ± 0.0018	32
0.0003 ± 0.0010	262
0.0003 ± 0.0005	183
0.0003 ± 0.0007	92
0.0003 ± 0.0010	20
0.0003 ± 0.0006	160
0.0003 ± 0.0004	84
0.0003 ± 0.0005	186
0.0003 ± 0.0012	129
0.0002 ± 0.0012	39
0.0002 ± 0.0015	13
0.0002 ± 0.0012	229
0.0002 ± 0.0000	208
0.0002 ± 0.0000	283
0.0002 ± 0.0006	273
0.0002 ± 0.0019	72
0.0002 ± 0.0004	121
0.0002 ± 0.0006	184
0.0002 ± 0.0017	75
0.0002 ± 0.0019	103
0.0002 ± 0.0004	70
0.0002 ± 0.0006	151
0.0002 ± 0.0003	286
0.0002 ± 0.0004	168
0.0001 ± 0.0009	62
0.0001 ± 0.0010	35
0.0001 ± 0.0005	143
0.0001 ± 0.0018	66
0.0001 ± 0.0011	101
0.0001 ± 0.0005	81
0.0001 ± 0.0008	89
0.0001 ± 0.0012	38
0.0001 ± 0.0002	224
0.0001 ± 0.0004	247
0.0000 ± 0.0007	169
0.0000 ± 0.0017	153
0.0000 ± 0.0008	257
0.0000 ± 0.0017	195
0.0000 ± 0.0014	291
0.0000 ± 0.0009	26
0.0000 ± 0.0008	30
0.0000 ± 0.0002	149
0.0000 ± 0.0006	85
0.0000 ± 0.0002	199
0.0000 ± 0.0002	113
0.0000 ± 0.0002	267
0.0000 ± 0.0002	213
0.0000 ± 0.0019	44
0.0000 ± 0.0009	76
0.0000 ± 0.0004	144
0.0000 ± 0.0004	287
0.0000 ± 0.0004	292
0.0000 ± 0.0007	161
0.0000 ± 0.0011	68
0.0000 ± 0.0003	288
0.0000 ± 0.0007	97
0.0000 ± 0.0003	120
0.0000 ± 0.0003	133
0.0000 ± 0.0003	170
0 ± 0.0000	295
0 ± 0.0000	131
0 ± 0.0000	254
0 ± 0.0000	111
0 ± 0.0000	112
0 ± 0.0000	293
0 ± 0.0000	107
0 ± 0.0000	298
0 ± 0.0000	136
0 ± 0.0000	255
0 ± 0.0000	296
0 ± 0.0000	294
0 ± 0.0000	236
0 ± 0.0000	238
0 ± 0.0000	237
0 ± 0.0000	145
0 ± 0.0000	137
0 ± 0.0000	210
0 ± 0.0000	250
0 ± 0.0000	187
0 ± 0.0000	272
0 ± 0.0000	100
0 ± 0.0000	284
0 ± 0.0000	202
0 ± 0.0000	203
0 ± 0.0000	108
0 ± 0.0000	206
0 ± 0.0000	209
0 ± 0.0000	266
0 ± 0.0000	252
0 ± 0.0000	212
0 ± 0.0000	159
0 ± 0.0000	214
0 ± 0.0000	289
0 ± 0.0000	299
0 ± 0.0000	148
0 ± 0.0000	146
0 ± 0.0000	181
0 ± 0.0000	106
-0.0000 ± 0.0008	118
-0.0000 ± 0.0005	63
-0.0000 ± 0.0016	163
-0.0000 ± 0.0003	69
-0.0000 ± 0.0009	33
-0.0000 ± 0.0002	150
-0.0000 ± 0.0002	297
-0.0000 ± 0.0002	270
-0.0000 ± 0.0002	268
-0.0000 ± 0.0002	180
-0.0000 ± 0.0002	249
-0.0001 ± 0.0005	264
-0.0001 ± 0.0009	233
-0.0001 ± 0.0010	265
-0.0001 ± 0.0002	193
-0.0001 ± 0.0008	130
-0.0001 ± 0.0009	191
-0.0001 ± 0.0012	147
-0.0001 ± 0.0011	17
-0.0001 ± 0.0007	171
-0.0001 ± 0.0005	157
-0.0001 ± 0.0007	8
-0.0001 ± 0.0005	239
-0.0001 ± 0.0005	223
-0.0001 ± 0.0002	263
-0.0001 ± 0.0003	77
-0.0002 ± 0.0006	234
-0.0002 ± 0.0010	142
-0.0002 ± 0.0009	93
-0.0002 ± 0.0008	1
-0.0002 ± 0.0003	211
-0.0002 ± 0.0003	156
-0.0002 ± 0.0008	300
-0.0002 ± 0.0017	240
-0.0002 ± 0.0004	200
-0.0002 ± 0.0005	269
-0.0002 ± 0.0000	138
-0.0002 ± 0.0010	67
-0.0002 ± 0.0000	285
-0.0002 ± 0.0004	19
-0.0002 ± 0.0007	42
-0.0002 ± 0.0003	274
-0.0002 ± 0.0003	217
-0.0002 ± 0.0012	215
-0.0002 ± 0.0007	58
-0.0002 ± 0.0011	18
-0.0003 ± 0.0005	281
-0.0003 ± 0.0005	6
-0.0003 ± 0.0010	116
-0.0003 ± 0.0004	248
-0.0003 ± 0.0020	53
-0.0003 ± 0.0011	105
-0.0003 ± 0.0009	188
-0.0003 ± 0.0007	190
-0.0003 ± 0.0005	235
-0.0003 ± 0.0012	139
-0.0003 ± 0.0015	282
-0.0004 ± 0.0007	207
-0.0004 ± 0.0002	31
-0.0004 ± 0.0002	134
-0.0004 ± 0.0007	99
-0.0004 ± 0.0012	9
-0.0004 ± 0.0011	110
-0.0004 ± 0.0009	73
-0.0004 ± 0.0020	222
-0.0004 ± 0.0037	194
-0.0004 ± 0.0009	256
-0.0004 ± 0.0018	5
-0.0004 ± 0.0012	4
-0.0004 ± 0.0018	109
-0.0004 ± 0.0003	57
-0.0005 ± 0.0009	243
-0.0005 ± 0.0009	201
-0.0005 ± 0.0012	86
-0.0005 ± 0.0013	104
-0.0005 ± 0.0004	182
-0.0005 ± 0.0015	47
-0.0005 ± 0.0007	178
-0.0005 ± 0.0002	192
-0.0005 ± 0.0007	158
-0.0006 ± 0.0016	115
-0.0006 ± 0.0009	167
-0.0006 ± 0.0006	37
-0.0006 ± 0.0005	56
-0.0006 ± 0.0012	25
-0.0006 ± 0.0004	253
-0.0006 ± 0.0008	155
-0.0006 ± 0.0015	218
-0.0006 ± 0.0011	122
-0.0007 ± 0.0006	11
-0.0007 ± 0.0015	225
-0.0007 ± 0.0008	126
-0.0007 ± 0.0009	198
-0.0008 ± 0.0011	245
-0.0008 ± 0.0010	246
-0.0008 ± 0.0006	259
-0.0008 ± 0.0022	95
-0.0008 ± 0.0021	231
-0.0008 ± 0.0013	61
-0.0009 ± 0.0014	24
-0.0009 ± 0.0015	123
-0.0009 ± 0.0023	23
-0.0010 ± 0.0007	216
-0.0011 ± 0.0006	127
-0.0011 ± 0.0007	179
-0.0011 ± 0.0031	290
-0.0012 ± 0.0015	221
-0.0012 ± 0.0015	189
-0.0012 ± 0.0013	154
-0.0013 ± 0.0005	135
-0.0014 ± 0.0004	96
-0.0016 ± 0.0011	0
-0.0017 ± 0.0019	117
-0.0019 ± 0.0010	162
